# Supplementary material for: Preliminary Report of Nationwide COVID-19 Vaccine Compensation in Taiwan
Source: Healthcare (Basel). 2024 Jun 24;12(13):1250. doi: 10.3390/healthcare12131250 (PMC11241583; doi:10.3390/healthcare12131250)
Supplement: Supplementary file 1 [file healthcare-12-01250-s001.zip]

Archive with 1 entries (1 files):
- healthcare-3005862-supplementary.pdf
